# Supplementary material for: Fluctuating reproductive isolation and stable ancestry structure in a fine-scaled mosaic of hybridizing Mimulus monkeyflowers
Source: PLoS Genet. 2025 Mar 31;21(3):e1011624. doi: 10.1371/journal.pgen.1011624 (PMC11978108; doi:10.1371/journal.pgen.1011624)
Supplement: S1 Table — (XLSX) [file pgen.1011624.s009.xlsx]

## Sheet: S1_Table
		N Samples in PCA Cluster
Stream	Plot	NAS	LM	CAC-A	CAC-B	CAC-C
CAC_Stream1	S1_1	20	NA	24	NA	1
CAC_Stream1	S1_2	1	NA	48	NA	NA
CAC_Stream1	S1_3	6	NA	NA	NA	NA
CAC_Stream1	S1_4	1	NA	1	1	34
CAC_Stream1	S1_5	NA	NA	NA	53	1
CAC_Stream1	S1_6	20	NA	NA	NA	1
CAC_Stream1	S1_7	NA	NA	NA	1	16
CAC_Stream1	S1_8	NA	1	NA	1	33
CAC_Stream2	S2_1	7	NA	NA	NA	3
CAC_Stream2	S2_2	3	NA	NA	NA	1
CAC_Stream2	S2_4	NA	NA	NA	NA	26
CAC_Stream2	S2_5	NA	NA	NA	NA	24
CAC_Stream2	S2_6	NA	NA	1	NA	33
CAC_Stream2	S2_7	NA	NA	1	NA	23
Little Maui (LM)	LM1	1	5	NA	NA	NA
Little Maui (LM)	LM2	1	8	NA	NA	NA
Little Maui (LM)	LM3	1	7	NA	NA	NA
Little Maui (LM)	LM4	NA	7	NA	NA	NA
Little Maui (LM)	LM5	NA	7	NA	NA	NA
Little Maui (LM)	LM6	NA	8	NA	NA	NA
Little Maui (LM)	LM7	NA	8	NA	NA	NA
Little Maui (LM)	LM8	NA	8	NA	NA	NA
