# Supplementary material for: Fluctuating reproductive isolation and stable ancestry structure in a fine-scaled mosaic of hybridizing Mimulus monkeyflowers
Source: PLoS Genet. 2025 Mar 31;21(3):e1011624. doi: 10.1371/journal.pgen.1011624 (PMC11978108; doi:10.1371/journal.pgen.1011624)
Supplement: S2 Table — (XLSX) [file pgen.1011624.s010.xlsx]

## Sheet: S2_Table
Model	Model type	Formula	n	Estimate	LRT Chisq (df)	p-value	significance
Plotwise HI x median flower date	beta	Median HI ~ Median flower date [ * Stream ] [ * Year ]	26	adj.r2=0.776	28.6211 (3 vs. 2 df)	<0.0001	***
		>>> Intercept		4.47107		<0.0001	***
		>>> Median flower date		-0.12619		<0.0001	***
Individual HI x flower date	beta	Maternal HI ~ Flower date * Stream * Year	141	adj.r2=0.435	8.883 (7 vs. 5 df)	0.0118	*
		>>> Intercept (Stream=CAC_Stream1, Year=2019)		2.42063		<0.0001	***
		>>> Flower date		-0.074646		<0.0001	***
		>>> stream=CAC_Stream2		-2.72978		0.0006	***
		>>> (Flower date) * (Stream=CAC_Stream2)		0.043944		0.004	**
		>>> (Flower date) * (Year=2022)		0.02492		0.0717	.
Selfing rate (including M. nasutus)	binomial	(Selfed offspring vs. Outcrossed offspring) ~ Maternal HI [ * Stream ] * Year	150	adj.r2=0.35	49.207 (6 vs. 2 df)	<0.0001	***
		>>> Intercept (Year=2019)		-3.5882		<0.0001	***
		>>> Maternal HI		4.4497		<0.0001	***
		>>> Year=2022		1.2355		0.0009	***
Selfing rate (excluding M. nasutus)	binomial	(Selfed offspring vs. Outcrossed offspring) ~ Maternal HI [ * Stream ] * Year	140	adj.r2=0.111	73.646 (6 vs. 2 df)	<0.0001	***
		>>> Intercept (Year=2019)		-1.8871		<0.0001	***
		>>> Maternal HI		-3.6422		0.018	*
		>>> Year=2021		-2.8509		0.0001	***
		>>> (Maternal HI) * (Year=2021)		9.7165		<0.0001	***
		>>> (Maternal HI) * (Year=2022)		6.9054		<0.0001	***
Offspring HI (selfs only)	linear	(Offspring mean Hi per fruit - Maternal HI) ~ [ Maternal HI * ] [ Stream * ] Year	33	adj.r2=0.221	10.358 (4 vs. 2 df)	0.0056	**
		>>> Year=2022		0.027995		0.0024	**
Offspring HI (outcrosses only)	linear	(Offspring mean Hi per fruit - Maternal HI) ~ Maternal HI * Stream * Year	166	adj.r2=0.602	30.441 (11 vs. 5 df)	<0.0001	***
		>>> Intercept (Stream=CAC_Stream1, Year=2019)		0.016227		0.0715	.
		>>> Maternal HI		-0.237317		<0.0001	***
		>>> Stream=CAC_Stream2		0.032836		0.0023	**
		>>> Year=2022		0.039997		0.0115	*
		>>> (Maternal HI) * (Stream=CAC_Stream2)		-0.183917		0.0057	**
Offspring HI (selfs and outcrosses)	linear	(Offspring mean Hi per fruit - Maternal HI) ~ Mate type * Maternal HI * Stream * Year	199	adj.r2=0.587	38.895 (21 vs. 9 df)	0.0001	***
		>>> * (Mate type=outcrossed) * (Maternal HI)		-0.229559		0.0025	**
		Variables in [] brackets did not significantly improve the model fit (determined via LRT) and were not included in the final model.
		>>> indicates signficant variable effect in final model
ANOVA	Df	Predictor	Sum sq	Percent variance	F	p
Offspring HI (selfs only)	1	Maternal HI	0.0003758	1.99056	0.7653	0.39071	n.s.
	1	Stream	0.0005132	2.71835	1.045	0.31729	n.s.
	2	Year	0.0053004	28.0755	5.397	0.01197	*
	1	Maternal HI * Stream	5.37e-05	0.284442	0.1093	0.74398	n.s.
	2	Maternal HI * Year	0.0008686	4.60085	0.8844	0.42655	n.s.
	1	Stream * Year	0.0004491	2.37882	0.9145	0.34887	n.s.
	1	Maternal HI * Stream * Year	2.41e-05	0.127654	0.049	0.82675	n.s.
	23	Residuals	0.0112942	59.8238
Offspring HI (outcrosses only)	1	Maternal HI	0.34656	45.8965	190.428	<0.0001	***
	1	Stream	0.01317	1.74416	7.235	0.007928	**
	2	Year	0.06526	8.64268	17.9304	<0.0001	***
	1	Maternal HI * Stream	0.0448	5.93307	24.6176	<0.0001	***
	2	Maternal HI * Year	0.0009	0.119191	0.2469	0.781551	n.s.
	1	Stream * Year	2e-05	0.00264869	0.0135	0.907556	n.s.
	1	Maternal HI * Stream * Year	0.00047	0.0622442	0.2599	0.610884	n.s.
	156	Residuals	0.28391	37.5995
Offspring HI (selfs + outcrosses)	1	Mate type	0.015815	2.00242	9.5898	0.002272	**
	1	Maternal HI	0.285016	36.0873	172.823	<0.0001	***
	1	Stream	0.01628	2.06129	9.8719	0.001964	**
	2	Year	0.075837	9.6021	22.9924	<0.0001	***
	1	Mate type * Maternal HI	0.049811	6.30682	30.2037	<0.0001	***
	1	Mate type * Stream	2.5e-05	0.00316537	0.015	0.902735	n.s.
	1	Maternal HI * Stream	0.030788	3.89822	18.6689	<0.0001	***
	2	Mate type * Year	0.007916	1.00228	2.4001	0.093623	.
	2	Maternal HI * Year	2.7e-05	0.0034186	0.0082	0.991796	n.s.
	1	Stream * Year	1.1e-05	0.00139276	0.0065	0.935872	n.s.
	1	Mate type * Maternal HI * Stream	0.01064	1.34718	6.4519	0.011933	*
	2	Mate type * Maternal HI * Year	0.001466	0.185618	0.4443	0.641948	n.s.
	1	Mate type * Stream * Year	0.000463	0.0586227	0.2808	0.596837	n.s.
	1	Maternal HI * Stream * Year	0.000394	0.0498863	0.2387	0.625778	n.s.
	1	Mate type * Maternal HI * Stream * Year	0.000104	0.013168	0.0628	0.802429	n.s.
	179	Residuals	0.295203	37.3771
