# Supplementary material for: Fluctuating reproductive isolation and stable ancestry structure in a fine-scaled mosaic of hybridizing Mimulus monkeyflowers
Source: PLoS Genet. 2025 Mar 31;21(3):e1011624. doi: 10.1371/journal.pgen.1011624 (PMC11978108; doi:10.1371/journal.pgen.1011624)
Supplement: S3 Table — (XLSX) [file pgen.1011624.s011.xlsx]

## Sheet: S3_Table
		Fruits w/ >=2 called offspring				Mixed fruits only	Fruits w/ >=2 outcrossed offspring			Outcrossed sibship pairs
Year	Cohort	All_outcrossed	Mixed	All_selfed	Proportion_mixed	Mean prop. selfed	Total fruits	Fruits w/ half -siblings	Proportion w/ half-siblings	Total pairs	Proportion half-sibs
2019	M. guttatus (HI<0.15)	19	6	1	0.230769	0.444	24	16	0.666667	309	0.356
2021	M. guttatus (HI<0.15)	26	1	0	0.037037	0.125	27	24	0.888889	510	0.6549
2022	M. guttatus (HI<0.15)	26	2	5	0.0606061	0.33	28	19	0.678571	504	0.4719
2019	Admixed (HI>0.15, HI<0.8)	42	3	0	0.0666667	0.375	45	38	0.844444	540	0.6111
2021	Admixed (HI>0.15, HI<0.8)	7	3	1	0.272727	0.181	10	10	1	132	0.5455
2022	Admixed (HI>0.15, HI<0.8)	16	7	4	0.259259	0.434	21	12	0.571429	467	0.4647
2019	M. nasutus (HI>0.95)	0	0	4	0	-	-	-	-	-	-
2021	M. nasutus (HI>0.95)	-	-	-	-	-	-	-	-	-	-
2022	M. nasutus (HI>0.95)	0	0	3	0	-	-	-	-	-	-
	TOTAL (ALL FAMILIES)	136	22	18	0.125	0.371	155	119	0.767742	2462	0.5292
	Sub-groups of Admixed cohort
2019	Admixed main cohort (HI>0.15, HI<0.5)	40	2	0	0.047619	0.262	42	36	0.857143	535	0.6093
2021	Admixed main cohort (HI>0.15, HI<0.5)	5	3	0	0.375	0.181	8	8	1	94	0.5745
2022	Admixed main cohort (HI>0.15, HI<0.5)	15	7	2	0.291667	0.434	20	11	0.55	439	0.467
2019	N-backcrosses (HI>0.5, HI<0.8)	2	1	0	0.333333	0.6	3	2	0.666667	5	0.8
2021	N-backcrosses (HI>0.5, HI<0.8)	2	0	1	0	-	2	2	1	38	0.4737
2022	N-backcrosses (HI>0.5, HI<0.8)	1	0	2	0	-	1	1	1	28	0.4286
Breakdown of maternal families and offspring sequenced for this study.*
Year	Stream	Families with offspring data	Fruits	Mixed fruits (containing both selfed and outcrossed offspring)	Total offspring	Selfed	Outcrossed	Ambiguous (posterior probability <0.9 for selfed or outcrossed)
2019	CAC_Stream1	66	82	9	430	49	352	29
2021	CAC_Stream1	10	22	2	157	2	146	9
2021	CAC_Stream2	8	17	2	95	7	79	9
2021	LM**	35	72	-	456	-	-	-
2022	CAC_Stream1	35	36	6	220	74	137	9
2022	CAC_Stream2	31	31	3	207	22	177	8
*Offspring with genotypes incompatible with their assigned maternal sample were excuded and are not counted here (see Methods).
**BORICE selfing vs. outcrossing analysis was not run for LM samples
***Note that seven 2019 fruits and two 2022 fruits (as well as all 2021 data) had no flowering date data and were excluded from analyses involving flowering date
