# Supplementary material for: Fluctuating reproductive isolation and stable ancestry structure in a fine-scaled mosaic of hybridizing Mimulus monkeyflowers
Source: PLoS Genet. 2025 Mar 31;21(3):e1011624. doi: 10.1371/journal.pgen.1011624 (PMC11978108; doi:10.1371/journal.pgen.1011624)
Supplement: S4 Table — (XLSX) [file pgen.1011624.s012.xlsx]

## Sheet: S4_Table
Plot_unique_name	Year	PlotID		stream	PlotID	latitude	longitude
301	2019	S1_7		LM	LM1	45.7025	-121.394
302A	2019	S1_7		LM	LM2	45.7028	-121.394
303	2019	S1_7		LM	LM3	45.7031	-121.394
304	2019	S1_7		LM	LM4	45.7032	-121.395
305	2019	S1_6		LM	LM5	45.704	-121.395
306	2019	S1_5		LM	LM6	45.7042	-121.395
307	2019	S1_6		LM	LM7	45.7046	-121.395
308	2019	S1_4		LM	LM8	45.7047	-121.396
309	2019	S1_3		CAC_Stream1	S1_8	45.7127	-121.364
310	2019	S1_2		CAC_Stream1	S1_7	45.7118	-121.365
311	2019	S1_1		CAC_Stream1	S1_6	45.7116	-121.365
312	2019	S1_1		CAC_Stream1	S1_5	45.7115	-121.365
area_101	2021	S1_5		CAC_Stream1	S1_4	45.7113	-121.365
area_100	2021	S1_4		CAC_Stream1	S1_3	45.7111	-121.365
area_102	2021	S2_4		CAC_Stream1	S1_2	45.711	-121.365
ALS_1	2021	S1_8		CAC_Stream1	S1_1	45.7108	-121.365
ALS_2	2021	S1_8		CAC_Stream2	S2_7	45.7116	-121.368
ALS_3	2021	S2_6		CAC_Stream2	S2_6	45.7116	-121.367
ALS_4	2021	S2_4		CAC_Stream2	S2_5	45.7114	-121.367
ALS_5	2021	S2_4		CAC_Stream2	S2_4	45.7112	-121.367
1_01	2012	S1_1		CAC_Stream2	S2_3	45.7111	-121.367
1_02	2012	S1_1		CAC_Stream2	S2_2	45.7105	-121.366
1_03	2012	S1_1		CAC_Stream2	S2_1	45.7103	-121.366
1_04	2012	S1_1
1_05	2012	S1_2
1_06	2012	S1_2
1_07	2012	S1_5
1_08	2012	S1_6
1_09	2012	S1_7
1_10	2012	S1_7
2_01	2012	S2_2
2_02	2012	S2_2
2_03	2012	S2_2
2_04	2012	S2_3
2_05	2012	S2_3
2_06	2012	S2_3
2_07	2012	S2_3
2_08	2012	S2_4
2_09	2012	S2_4
2_10	2012	S2_5
bat_box	2012	S1_7
601	2022	S1_8
601B	2022	S1_7
602	2022	S1_6
603	2022	S1_5
604	2022	S1_4
605	2022	S1_2
606	2022	S1_1
607	2022	S2_7
608	2022	S2_6
609	2022	S2_5
610	2022	S2_4
610B	2022	S2_3
611	2022	S2_2
612	2022	S2_1
