# Supplementary material for: Fluctuating reproductive isolation and stable ancestry structure in a fine-scaled mosaic of hybridizing Mimulus monkeyflowers
Source: PLoS Genet. 2025 Mar 31;21(3):e1011624. doi: 10.1371/journal.pgen.1011624 (PMC11978108; doi:10.1371/journal.pgen.1011624)
Supplement: S5 Table — (XLSX) [file pgen.1011624.s013.xlsx]

## Sheet: S5_Table
Line	Hybrid index	Ancestry heterozygosity	Group	SRA
CAC110	0.308573	0.00794733	CAC high-coverage	SRX21547080
CAC112	0.343237	0.00522978	CAC high-coverage	SRX21547081
CAC134	0.132156	0.00846554	CAC high-coverage	SRX21547082
CAC141	0.11953	0.00313341	CAC high-coverage	SRX21547083
CAC162	0.132681	0.00412258	CAC high-coverage	SRX21547084
CAC262	0.270341	0.00195364	CAC high-coverage	SRX21547085
CAC415	0.1116	0.0075845	CAC high-coverage	SRX21547086
CACG6	0.181553	0.0153056	CAC high-coverage	SRX525044
MAR3	0.000345745	0.00069149	M. guttatus panel	SRX030542
AHQT1G	7.91496e-05	0.000158299	M. guttatus panel	SRX142379
ALK24	0.000273975	0.00054795	M. guttatus panel	SRX6914884
ATTU	0.00014399	0.00027838	M. guttatus panel	SRX10011990
BOG10	0.00124935	0.00153766	M. guttatus panel	SRX030570
CSS4	0.0048661	0.00145357	M. guttatus panel	SRX6435296
DUN	0.000183171	0.000366343	M. guttatus panel	SRR072711, SRR072713
GUT5	0.0102242	0.00563575	M. guttatus panel	SRX10011991
IM62	0	0	M. guttatus panel	SRP010318
IM767	0.000206464	0.000412928	M. guttatus panel	SRX487581
INV	0.00137436	0.0018726	M. guttatus panel	SRX6914899
LMC24	0.0112591	0.00651957	M. guttatus panel	SRX030680
MEX	0.013979	0.0261512	M. guttatus panel	SRX6914887
Odell	0.000167986	0.000335972	M. guttatus panel	SRR10194640
PED5	0.00675837	0.011444	M. guttatus panel	SRR071969
REM8G	0.00485053	0.00970105	M. guttatus panel	SRX030546
SCH	0.0221857	0.0442607	M. guttatus panel	SRX371892
SHG	0.0248412	0.0407974	M. guttatus panel	SRX10011994
SLP9	0.0016223	0.00262749	M. guttatus panel	SRX142377
SOL	0.000627325	0.00125465	M. guttatus panel	SRX6914890
SWB	0.00110174	0.000663931	M. guttatus panel	SRX030679
TSG3	0.000476131	0.000952262	M. guttatus panel	SRX2019854
YJS6	0.00134486	0.00182362	M. guttatus panel	SRX030545
YVO6	0.0441587	0.0689374	M. guttatus panel	SRX6914891
CACN9	1	0	M. nasutus panel (CAC)	SRR1259271
Koot	1	0	M. nasutus panel	SRR1259272
NHN26	0.999868	0.000235161	M. nasutus panel	SRX525051
SF	0.995397	0.00104003	M. nasutus panel	SRX116529
